# Supplementary material for: Cavernous tissue preservation technique versus conventional technique during penile prosthesis implantation: a prospective comparative study
Source: World J Urol. 2025 Feb 24;43(1):138. doi: 10.1007/s00345-025-05476-w (PMC11850506; doi:10.1007/s00345-025-05476-w)
Supplement: Supplementary file 1 — Supplementary file1 (XLSX 45 KB) [file 345_2025_5476_MOESM1_ESM.xlsx]

## Sheet: Sheet3
Demographic data							Disease				Previous treatment						Risk factor & past history								sexual health inventory for men (SHIM) questionnaire								Laboratory tests												penile dupplex
Name	Age	residence	Occupation	BMI	Mobile		onset	course	duration		Traditiona	5PDEI	Hormonal	ICI	Vacum devic		medical			Smoking	Peyronie’s disease	trauma	surgery		Q1	Q2	Q3	Q4	Q5	Total	Interpertation		RBS< 160mg	HbA1c<6.9	SGPT< 40 U/L	SGOT< 40 U/L	creatinine0.6 – 1.4 mg	Serum cholesterol< 200 mg	Hemoglobin14-18 g/dl	WBCS4-11cmm	testosterone2.5-10 ng/ml	prolactin3-17 ng/ml	urine analysis &culture		ICI diagnostic test
																	HTN	DM	CHD																										G0	G1	G2	G3	G4
1-على محمد	60	ابنوب	farmer	25	1143079803		1	1	5Y		1	1	0	0	0		1	1	0	1	0	0	0		1	1	1	1	0	4	1		120mg	5.5	32	40	1	250mg	12	5000	3.29ng/ml	7ng/ml	5-7 pus		0	0	0	1	0
2-محمد احمد سيد	35	اسيوط الوليدية	securety	25	1153342554		1	1	2Y		1	1	0	1	0		0	0	0	1	0	0	0		2	1	1	1	1	6	1		140mg	5.7	40	45	1.2	200mg	14	7000	2.52ng/ml	15ng/ml	2-3pus		0	0	0	0	1
3-محمد البدرى	55	طما	farmer	25	115226980		1	1	7Y		1	1	0	1	1		1	1	1	1	0	0	0		1	1	1	1	1	5	1		170mg	6.5	45	32	1.5	247mg	15	9000	3.5ng/ml	17ng/ml	0-1pus		0	0	0	0	1
4-جمال سليمان مسعد	58	قنا	teacher	30	1016469515		1	1	10Y		1	1	0	1	1		0	1	0	1	0	0	0		1	1	1	1	1	5	1		180mg	0.065	45	35	1.7	147mg	12	6000	4.2ng/ml	13ng/ml	7-10pus		1	0	0	0	1
5-عاصم على	50	قنا	farmer	29	1151510475		1	1	8Y		1	1	0	1	1		0	1	0	1	0	0	0		1	1	1	1	1	5	1		150mg	0.062	52	63	1.5	147mg	13	6000	4.69ng/ml	7.70ng/ml	5-7pus		1	0	1	0	0
6- احمد عبدالرحمن	34	الغردقة	teacher	22	1065032408		1	1	3Y		1	1	0	0	0		0	0	0	1	0	1	0	hemiplagia	1	1	1	1	0	4	1		120mg	0.052	32	36	0.9	159mg	12	5000	2.48ng/ml	8.5ng/ml	5-9pus		0	1	0	0	0
7-محمد اسماعيل	45	ابوتيج	farmer	29	1116725626		2	1	4Y		1	1	1	1	1		0	1	0	0	0	1	1	radical cystectomy	1	1	1	1	1	5	1		140mg	0.056	34	39	0.7	195mg	14	8000	4.6ng/ml	13.15ng/ml	8-10pus		0	0	0	0	1
8-دوغرى مصطفى	55	ابنوب	farmer	22	1154906146		1	1	8Y		1	1	0	1	1		1	0	0	1	0	0	0		1	1	1	1	0	4	1		150mg	0.062	36	42	1.2	270mg	15	7000	4.98ng/ml	12.5ng/ml	5-9pus		0	0	0	0	1
9-خالد محمد	56	اسيوط	markating	23	1063320525		1	1	6Y		1	1	0	1	1		1	1	0	0	0	0	0		1	1	1	1	0	4	1		120mg	0.062	36	45	1.6	240mg	12	8000	3.52ng/ml	14.5ng/ml	9-15pus		0	0	0	1	0
10-صلاح فوزى	60	قنا	farmer	36	1275477206		1	1	5Y		1	1	0	1	1		1	1	1	0	0	0	0		1	1	1	1	0	4	1		160mg	0.068	38	39	1.8	220mg	13	8500	3.5ng/ml	17.5ng/ml	15-20pus		0	0	0	1	0
11-خيرى على	41	الغربية	teacher	25	1227784362		1	1	6Y		1	1	0	1	1		1	0	0	0	0	0	0		1	1	1	1	1	5	1		150mg	0.051	32	36	1.1	200mg	14	8500	3.85ng/ml	13.8ng/ml	2-5pus		0	1	0	0	0
12-احمد حسين	55	منفلوط	farmer	33	1125396842		1	1	6Y		1	1	1	1	1		1	1	0	0	1	0	0		1	1	1	1	1	5	1		170mg	0.062	39	48	1.3	247mg	12	9500	4.96ng/ml	18.5ng/ml	6-9pus		1	0	0	0	0
13-حمادة على	30	ابنوب	securety	24	1146455102		1	1	1Y		1	1	0	1	0		0	0	0	0	0	0	0		1	1	1	1	1	5	1		140mg	0.052	32	35	0.8	200mg	14	6000	2.98ng/ml	15.8ng/ml	5-8pus		0	0	0	0	1
14-سامح بطرس	42	ابوتيج	farmer	25	1205260661		1	1	7Y		1	1	0	1	1		0	0	0	0	0	0	0		1	1	1	1	1	5	1		160mg	0.059	35	36	1	160mg	16	8500	2.98ng/ml	18.5ng/ml	4-9pus		1	0	0	0	0
15-سيدعلى	65	القوصية	farmer	25	1023744726		1	1	8Y		1	1	1	1	1		1	1	1	1	0	0	0		1	1	1	1	1	5	1		150mg	0.065	45	48	1.6	256mg	13	9500	4.98ng/ml	16.2ng/ml	8-10pus		0	0	0	0	1
16-طه على	62	ابوتيج	farmer	25	1152295405		1	1	10Y		1	1	0	1	1		1	1	1	1	0	0	0		1	1	1	1	0	4	1		140mg	0.052	46	48	1.9	240mg	10	5500	3.22ng/ml	15.8ng/ml	9-8pus		0	0	0	1	0
17-عادل محروس	35	البدارى	farmer	23	1143591850		2	1	4Y		1	1	0	1	1		0	0	0	1	0	1	0	hemiplagia	1	1	1	0	0	4	1		140mg	0.051	36	32	1	142mg	14	9000	3.25ng/ml	11.5ng/ml	6-10pus		0	0	0	0	1
18-طلعت فهيم	50	طما	markating	35	1210329864		1	1	6Y		1	1	0	1	1		1	0	0	1	0	0	0		1	1	1	0	1	5	1		90.5mg	0.0611	28	21	0.89	220mg	12.8	6.77	2.6ng/ml	10.5ng/ml	2-3pus		0	0	0	1	0
19-عصام ياسين	58	ديروط	teacher	24	1007989493		1	1	5Y		1	1	0	1	0		0	1	0	1	0	0	0		1	1	1	1	1	5	1		140mg	0.052	25	32	0.89	127mg	12	8600	5.6ng/ml	11.7ng/ml	2-3pus		0	0	0	0	1
20-حسن عبدالعال	65	ديروط	farmer	23	1006026354		1	1	6Y		1	1	0	1	1		1	1	1	0	0	0	1	radical cystectomy	1	1	1	0	0	3	1		150mg	0.063	36	52	1.8	198mg	11	9600	5.9ng/ml	12.8ng/ml	8-15pus		1	0	0	0	0
21-عبدالمعطى عثمان	48	اسيوط	teacher	25	1001141518		1	1	3Y		1	1	0	1	1		0	1	0	1	0	0	0		1	1	1	0	0	3	1		160mg	0.061	32	36	1	147mg	12	6500	2.58ng/ml	15.2ng/ml	8-9pus		0	0	0	0	1
22-زغبى بغدادى	58	المنيا	hard worker	25	1111614700		1	1	8Y		1	1	0	0	0		1	1	0	1	0	1	1	fracture peins	1	1	1	0	0	3	1		160mg	0.052	36	28	1	220mg	13	8000	2.85ng/ml	11.5ng/ml	8-15pus		0	0	0	1	0
23-على عبدالراضى	60	الفتح	farmer	25	1068433604		1	1	5Y		1	1	0	1	0		1	0	0	0	0	0	0		1	1	1	1	1	5	1		120mg	0.063	28	25	1.2	170mg	14	6000	2.52ng/ml	28.04ng/ml	5-8pus		0	0	0	0	1
24-باسم تكلا	32	درنكة	hard worker	22	1152510029		2	1	3Y		1	1	0	1	1		0	0	0	0	0	1	1	fracture peins	1	1	1	0	0	3	1		110mg	0.051	26	24	0.9	190mg	15	5000	2.85ng/ml	17.5ng/ml	8-15pus		1	0	0	0	0
25-محمد سيد	55	ابوتيج	hard worker	24	1152895321		1	1	5Y		1	1	0	1	1		1	0	1	1	0	0	0		1	1	1	1	0	4	1		165mg	0.052	50	45	1.5	195mg	11	8000	2.79ng/ml	13.5ng/ml	8-9pus		0	1	0	0	0
26-حربى على	57	القوصية	teacher	30	1023575032		1	1	8Y		1	1	1	1	1		1	1	1	1	0	0	0		1	1	1	1	0	4	1		170mg	0.058	42	36	1.3	190mg	14	9000	3.85ng/ml	15.9ng/ml	9-12pus		0	0	0	1	0
27-كمال محمود	63	ديروط	farmer	29	1006982491		1	1	10Y		1	1	0	1	1		1	0	1	1	0	0	0		1	1	1	1	0	4	1		90mg	0.065	36	45	1.2	230mg	12	7000	3.69ng/ml	12.8ng/ml	8-10pus		1	0	0	0	0
28-عزت ابراهيم	57	الوادى	hard worker	23	1008331695		1	1	6Y		1	1	0	1	1		1	0	0	0	0	0	0		1	1	1	0	0	3	1		150mg	0.058	42	50	1.3	180mg	11	5000	3.69ng/ml	17.2ng/ml	5-8pus		0	0	0	0	1
29-محمد فاوق	49	اسيوط	hard worker	22	1007461128		1	1	3Y		1	1	0	1	0		0	1	0	0	0	0	0		1	1	1	1	1	5	1		150mg	0.061	35	26	0.8	160mg	11	8000	4.23ng/ml	15.9ng/ml	8-9pus		0	0	0	1	0
30-فوزى ابوالحمد	49	قنا	hard worker	25	1096217303		1	1	7Y		1	1	0	1	1		1	1	0	0	0	0	0		1	1	1	1	1	5	1		130mg	0.051	25	24	0.9	200mg	11	9000	5.1ng/ml	14.2ng/ml	10-15pus		0	0	0	1	0
31-محمد شاكر	65	ديروط	farmer	23	101017552		1	1	10Y		1	1	0	1	0		1	1	0	0	0	0	0		1	1	1	0	0	3	1		150mg	0.061	35	40	1.3	170mg	11	9000	3.64ng/ml	13.9ng/ml	5-9pus		0	0	0	0	1
32-محمد رشاد	60	ابنوب	farmer	23	1143079803		1	1	5Y		1	1	0	0	0		1	0	0	1	0	0	0		1	1	1	1	0	4	1		120mg	5.5	32	40	1	250mg	12	9000	3.29ng/ml	7ng/ml	5-7 pus		0	0	0	0	1
33-محمود جماد	35	اسيوط الوليدية	securety	21	1153342554		1	1	2Y		1	1	0	1	0		0	0	0	1	1	0	0		2	1	1	1	1	6	1		140mg	5.7	40	45	1.2	200mg	14	7000	2.52ng/ml	15ng/ml	2-3pus		0	0	0	1	0
34-امير صالح	55	طما	farmer	25	115226980		1	1	7Y		1	1	0	1	1		1	1	0	1	1	0	0		1	1	1	1	1	5	1		160mg	0.065	45	32	1.5	247mg	15	10000	3.5ng/ml	17ng/ml	0-1pus		0	0	0	0	1
35-محمد بكرى	58	قنا	teacher	23	1016469515		1	1	10Y		1	1	1	1	1		0	1	0	0	0	0	0		1	1	1	1	1	5	1		140mg	0.065	45	35	1.7	220mg	12	6000	4.2ng/ml	13ng/ml	7-10pus		1	0	0	0	0
36-عبدالستار اصف	50	قنا	farmer	26	1151510475		1	1	8Y		1	1	1	1	1		0	1	0	1	0	0	0		1	1	1	1	1	5	1		200mg	0.062	52	63	1.5	147mg	13	6500	4.69ng/ml	7.70ng/ml	5-7pus		0	1	0	0	0
37- محمد عبدالعزيز	34	اسيوط	teacher	25	1065032408		1	1	3Y		1	1	0	0	0		0	0	0	1	0	1	0	hemiplagia	1	1	1	1	0	4	1		120mg	0.052	32	36	0.9	159mg	2	5000	2.48ng/ml	8.5ng/ml	5-9pus		0	0	0	1	0
38-مغازى حسن	55	ابوتيج	farmer	26	1116725626		2	1	4Y		1	1	1	1	1		0	1	0	0	0	0	0		1	1	1	1	1	5	1		140mg	0.056	34	39	0.7	195mg	14	8000	4.6ng/ml	13.15ng/ml	8-10pus		0	0	0	0	1
39-ضاحى عايد	55	ابنوب	farmer	23	1154906146		1	1	8Y		1	1	0	1	1		1	0	1	1	0	0	0		1	1	1	ة	0	4	1		160mg	0.062	36	42	1.2	210mg	15	6000	4.98ng/ml	12.5ng/ml	5-9pus		0	0	0	0	1
40-هشام احمد	56	اسيوط	markating	25	1063320525		1	1	6Y		1	1	0	1	1		1	1	1	1	1	0	0		1	1	1	1	0	4	1		110mg	0.062	36	45	1.6	240mg	12	4500	3.52ng/ml	14.5ng/ml	9-15pus		0	0	0	0	1
41-عصام توفيق	41	البدارى	teacher	26	1227784362		1	1	6Y		1	1	0	1	1		1	0	0	1	0	0	0		1	1	1	1	1	5	1		150mg	0.051	32	36	1.1	200mg	14	8500	3.85ng/ml	13.8ng/ml	2-5pus		0	1	0	0	0
42-عبدالرحمن جمال	55	منفلوط	farmer	22	1125396842		1	1	6Y		1	1	0	1	1		1	1	0	0	1	0	0		1	1	1	1	1	5	1		150mg	0.062	39	48	1.3	247mg	12	9500	4.96ng/ml	18.5ng/ml	6-9pus		1	0	0	0	0
43- عيد تقاوى	30	ابنوب	securety	23	1146455102		1	1	1Y		1	1	0	0	0		0	0	0	1	0	0	0		1	1	1	1	1	5	1		140mg	0.052	32	35	0.8	200mg	14	6000	2.98ng/ml	15.8ng/ml	5-8pus		0	0	0	0	1
44- عطيه حسن	42	ابوتيج	farmer	25	1205260661		1	1	7Y		1	1	0	0	0		0	0	0	0	0	0	0		1	1	1	1	1	5	1		160mg	0.059	35	36	1	210mg	16	8500	2.98ng/ml	18.5ng/ml	4-9pus		1	0	0	0	0
45-على حمزة	65	القوصية	farmer	30	1023744726		1	1	8Y		1	1	1	1	1		1	1	1	1	0	0	0		1	1	1	1	1	5	1		170mg	0.065	45	48	2	256mg	13	9500	4.98ng/ml	16.2ng/ml	8-10pus		0	0	0	0	1
46-شادى سمير	42	ابوتيج	farmer	22	1152295405		1	1	5Y		1	1	0	0	0		0	1	0	0	0	0	0		1	1	1	1	0	4	1		140mg	0.052	46	48	1.9	160mg	10	11000	3.22ng/ml	15.8ng/ml	9-8pus		0	0	0	0	1
47-محمد بركات	35	البدارى	farmer	24	1143591850		1	1	4Y		1	1	0	1	0		0	1	0	1	0	0	0		1	1	1	0	0	4	1		140mg	0.051	36	32	1	200mg	14	9000	3.25ng/ml	11.5ng/ml	6-10pus		0	0	0	1	0
48-احمد عابد	50	طما	markating	23	1210329864		1	1	6Y		1	1	0	0	0		1	0	0	1	0	0	0		1	1	1	0	1	5	1		90.5mg	0.0611	28	21	0.89	220mg	12.8	6.77	2.6ng/ml	10.5ng/ml	2-3pus		0	0	0	0	1
49-محمد حسين	58	ديروط	teacher	24	1007989493		1	1	5Y		1	1	0	1	0		1	0	0	0	0	0	0		1	1	1	1	1	5	1		120mg	0.052	25	32	0.89	127mg	12	8600	5.6ng/ml	11.7ng/ml	2-3pus		0	0	0	1	0
50-احمد عبدالحميد	65	ديروط	farmer	25	1006026354		1	1	6Y		1	1	0	1	1		1	0	1	1	0	0	1	radical cystectomy	1	1	1	0	0	3	1		150mg	0.063	36	52	1.8	198mg	11	9600	5.9ng/ml	12.8ng/ml	8-15pus		1	0	0	0	0
51- محمود عطوة	48	اسيوط	teacher	26	1146455102		1	1	3Y		1	1	0	0	1		0	1	0	1	0	0	0		1	1	1	0	0	3	1		170mg	0.061	32	36	1	147mg	12	6500	2.58ng/ml	15.2ng/ml	8-9pus		0	0	0	0	1
52-سيد صاوى	58	المنيا	hard worker	29	1205260661		1	1	8Y		1	1	0	1	1		1	1	1	0	0	0	0		1	1	1	0	0	3	1		160mg	0.052	36	28	1	220mg	13	8000	2.85ng/ml	11.5ng/ml	8-15pus		0	0	0	1	0
53-احمد يسرى	60	الفتح	farmer	25	1023744726		1	1	5Y		1	1	0	1	0		1	0	1	0	0	0	0		1	1	1	1	1	5	1		130mg	0.063	28	25	1.2	254mg	14	6000	2.52ng/ml	28.04ng/ml	5-8pus		0	0	0	0	1
54-ماهر مراد	32	درنكة	hard worker	22	1152295405		2	1	3Y		1	1	0	1	1		0	0	0	1	0	1	1	fracture peins	1	1	1	0	0	3	1		160mg	0.051	26	24	0.9	190mg	15	5000	2.85ng/ml	17.5ng/ml	8-15pus		0	1	0	0	0
55-رضوان على	62	ابوتيج	hard worker	24	1143591850		1	1	5Y		1	1	0	1	1		1	1	0	1	0	0	1	radical prostatectomy	1	1	1	1	0	4	1		160mg	0.051	50	45	1.5	160mg	11	8000	2.79ng/ml	13.5ng/ml	8-9pus		0	1	0	0	0
56-اشرف خضر	63	ديروط	farmer	22	1210329864		1	1	10Y		1	1	0	1	1		1	0	1	1	0	0	0		1	1	1	1	0	4	1		170mg	0.065	36	45	1.2	230mg	12	7000	3.69ng/ml	12.8ng/ml	8-10pus		0	1	0	0	0
57-احمد عاطف	57	الوادى	hard worker	25	1007989493		1	1	6Y		1	1	0	1	1		0	1	0	1	0	0	0		1	1	1	0	0	3	1		135mg	0.058	42	50	1.3	180mg	11	5000	3.69ng/ml	17.2ng/ml	5-8pus		0	0	0	0	1
58-محمد حمدى	49	اسيوط	hard worker	22	1006026354		1	1	3Y		1	1	0	1	0		0	1	0	0	0	0	0		1	1	1	1	1	5	1		140mg	0.061	35	26	0.8	160mg	11	8000	4.23ng/ml	15.9ng/ml	8-9pus		0	0	0	1	0
59-يونس خليل	67	قنا	hard worker	32	1096217303		1	1	7Y		1	1	0	1	1		1	1	1	1	0	0	0		1	1	1	1	1	5	1		130mg	0.051	25	24	0.9	200mg	11	10000	5.1ng/ml	14.2ng/ml	10-15pus		0	0	0	0	1
60-عبود على	54	ديروط	hard worker	23	101017552		1	1	10Y		1	1	0	1	0		1	1	0	0	0	0	0		1	1	1	1	0	4	1		150mg	0.061	35	40	1.3	170mg	11	9000	3.64ng/ml	13.9ng/ml	5-9pus		0	0	0	0	1
[truncated: 69 more columns]

## Sheet: Sheet2
Disease					penile dupplex							sexual health inventory for men (SHIM) questionnaire							EDITS questionnaires		1	Score	percent
onset		course			ICI diagnostic test							severe	(0-7)	1					Very satisfied			5	80-100%
sudden	0	statianary	0		G0	Penis not enlarged			1			moderate	(8-11)	2					satisﬁed			4	60-80%
gradual	1	progerssive	1		G1	Penis larger not hard			2			mild to moderate	(12-16)	3					moderately satisﬁed			3	40-60%
acute	2	regersive	2		G2	Penis hard not enough to pentrate			3			mild	(17-21)	4					moderately unsatisﬁed			2	20-40%
Previous treatment					G3	Penis hard enough to pentrate			4			no ED	(22-25)	5					very unsatisﬁed			1	0-20%
Non	0				G4	Hard full rigid			5
traditional	1				Pain														Quality of Life and Sexuality with Penile Prosthesis (QoLSPP) questionnaire									(0-5)
5PDEI	1				type of post-operative pain														High satisfaction		scores >4		3
Hormonal	1				non	0													Less satisfaction		scores =3-4		2
ICI	1				discomfort	1													Low satisfaction		scores<2		1
Vacum devic	1				telorable	2
past hx					distrssing	3									penile dupplex interpertation
non	0				feeling of spontenous Postoperative tumescence during arousal										arterial insufficiency			PSV <30 cm/sec
present	1				non	0									Venous Leakage			EDV > 5 cm/sec
					present	1
